# Supplementary material for: Evaluation of Label-Free Confocal Raman Microspectroscopy for Monitoring Oxidative Stress In Vitro in Live Human Cancer Cells
Source: Antioxidants (Basel). 2022 Mar 17;11(3):573. doi: 10.3390/antiox11030573 (PMC8945565; doi:10.3390/antiox11030573)
Supplement: Supplementary file 1 [file antioxidants-11-00573-s001.zip]

Archive with 1 entries (1 files):
- antioxidants-1624086-supplementary.pdf
